# Supplementary material for: Predicting seasonal influenza transmission using functional regression models with temporal dependence
Source: PLoS One. 2018 Apr 25;13(4):e0194250. doi: 10.1371/journal.pone.0194250 (PMC5918942; doi:10.1371/journal.pone.0194250)
Supplement: S1 File — File containing the code and dataset used along the paper. (ZIP) [file pone.0194250.s003.zip]

Archive with 6 entries (6 files):
- project.Rproj
- influenza.R
- influenza.rda
- influenza_prediction.R
- PLOSsimulation_AR1.R
- PLOSsimulation_AR2.R
