# Supplementary material for: Predicting seasonal influenza transmission using functional regression models with temporal dependence
Source: PLoS One. 2018 Apr 25;13(4):e0194250. doi: 10.1371/journal.pone.0194250 (PMC5918942; doi:10.1371/journal.pone.0194250)
Supplement: S1 File — File containing the code and dataset used along the paper. (ZIP) [file pone.0194250.s003.zip › influenza.R]

################################################################################# 
# Author: Manuel Oviedo de la Fuente
################################################################################
#  This file contains the code that reproduces the figure S1_fig and S2_fig
#  and Table 6 and Table 7 of the paper submited in PLOS ONE (2017/11/29):
#  'Oviedo de la Fuente M., Febrero-Bande M., Munoz M.P., Dominguez A.
#  Predicting seasonal influenza transmission using Regression Models with Temporal Dependence'
#  The new functions (in version 1.4.0 of fda.usc package) fregre.gls and fregre.igls 
#  implement the functional linear model with dependent errors (functional GLs and 
#  functional iterative GLS respectively).

rm(list=ls())
################################################################################
# Auxiliary functions

#####################################################################################
# The function fdata.brown() generates functional data independent of a movement
# Brownian defined in the interval [0, Tend]. The data appear in a matrix
# (J x n) size where n is the number of curves and J is the number of discretized
# points, which is supposed to be the same for all curves.
#####################################################################################
fdata.brown <- function(n=1000,J=101,tt=seq(0,1,len=J),rtt=range(tt),names=NULL){
  X <- matrix(NA,ncol=J,nrow=n)
  for (i in 1:n){
    X[i,1] <- 0
    for (j in 2:J){X[i,j] <- X[i,j-1] + rnorm(1,0,sqrt(tt[j]-tt[j-1]))}
  }
  X<-fdata(X,tt,rtt,names=names)
  return(X)
}
#####################################################################################
# The function fdata.cfs.2003.a()   generates simulated data of the functional
# linear linear model with scalar response, Cardot, Ferraty y Sarda (2003).
#####################################################################################
fdata.cfs.2003.a <- function(x=NULL,snr,rho=0,p=1,s2eps,sd){
  if  (is.null(x)) x<- fdata.brown()
  tj <- x$argvals
  rtt<-x$rangeval
  n<-nrow(x)
  X <- x$data
  J<-ncol(x)
  n<-nrow(x)
  v1 <- sqrt(2) * sin(.5 * pi * tj)
  v2 <- sqrt(2) * sin(1.5 * pi * tj)
  v3 <- sqrt(2) * sin(2.5 * pi * tj)
  lamb1 <- 1 / (.5 * pi)^2
  lamb2 <- 1 / (1.5 * pi)^2
  lamb3 <- 1 / (2.5 * pi)^2
  b1 <- 2 / sqrt(2)
  b2 <- 4 / sqrt(2)
  b3 <- 5 / sqrt(2)
  bet <- b1 * v1 + b2 * v2 + b3 * v3
  varXg <- b1^2 * lamb1 + b2^2 * lamb2 + b3^2 * lamb3
  Xmean <- fdata.cen(x)
  bet<-fdata(bet,tj,rtt)                        	
  yp<-p*drop(inprod.fdata(x,bet))+(1-p)*as.numeric(norm.fdata(x))
  s2eps<-snr*var(yp)#/(1-snr)
  if ( any(rho==0)) {
    if (missing(sd))     sd<-sqrt(s2eps)
    e <- rnorm(n,0,sd=sd)
    ar.model=NULL
  }
  else{
    if (length(rho)==1) 
      sd<-sqrt(s2eps*(1-rho^2))     
    if (length(rho)==2) {
      f1<-rho[1]
      f2<-rho[2]
      aux<-(1-f1*(f1/(1-f2))-f2*(f1^2/(1-f2)+f2))
      sd<-sqrt(s2eps*aux)
    }
    ar.model<-arima.sim(n =n,list(order = c(length(rho),0,0), ar =rho),
                        n.start=10000,mean=0,sd=sd)
    e<-as.vector(ar.model)
  }                      
  #print(sd)
  yp <- yp +e
  return(list("x"=x,"y"=yp,"v1"=fdata(v1,tj,rtt),"v2"=fdata(v2,tj,rtt),
              "v3"=fdata(v3,tj,rtt),"bet"=bet,"s2eps"=s2eps,"snr"=snr,"rho"=rho,"e"=e,"sd"=sd,"ar.model"=ar.model))
}

#####################################################################################
# The function data.cfs.2003.b()  generates simulated data of the functional
# linear linear model with scalar response, Cardot, Ferraty y Sarda (2003).
# One has to notice that case (a) favors the SPCR estimator since ?1 is a linear
# combination of the first three eigenfunctions of ?. Case (b) is more general since
# ?2 combines log and periodic components
#####################################################################################
fdata.cfs.2003.b <- function(x=NULL,snr,rho,p=1,s2eps,sd){
  if  (is.null(x)) x<- fdata.brown()
  tj <- x$argvals
  rtt<-x$rangeval
  X <- x$data
  J<-ncol(x)
  n<-nrow(x)
  maxK <- qr(X)$rank
  varXg <- rep(NA,len=maxK)
  bet <- log(15*tj^2 + 10) + cos(4*pi*tj)
  for (k in 1:maxK){
    integrand <- function(t) {sqrt(2)*(log(15*t^2+10)+cos(4*pi*t))*sin((k-.5)*pi*t)}
    bk <- integrate(integrand, lower = rtt[1], upper = rtt[2])$value
    varXg[k] <- bk^2 / ((k - .5) * pi)^2
  }                  	
  Xmean <- fdata.cen(x)
  bet<-fdata(bet,tj,rtt)
  yp<-p*drop(inprod.fdata(x,bet))+(1-p)*as.numeric(norm.fdata(x))
  s2eps<-snr*var(yp)
  if ( any(rho==0)) {
    if (missing(sd))     sd<-sqrt(s2eps)
    e <- rnorm(n,0,sd=sd)
    ar.model=NULL
  }
  else{
    
    if (length(rho)==1) 
      sd<-sqrt(s2eps*(1-rho^2))     
    if (length(rho)==2) {
      f1<-rho[1]
      f2<-rho[2]
      aux<-(1-f1*(f1/(1-f2))-f2*(f1^2/(1-f2)+f2))
      sd<-sqrt(s2eps*aux)
    }
    ar.model<-arima.sim(n =n,list(order = c(length(rho),0,0), ar =rho),
                        n.start=10000,mean=0,sd=sd)
    e<-as.vector(ar.model)
  }                      
  yp <- yp +e
  return(list("x"=x,"y"=yp,"v1"=fdata(v1,tj,rtt),"v2"=fdata(v2,tj,rtt),
              "v3"=fdata(v3,tj,rtt),"bet"=bet,"s2eps"=s2eps,"snr"=snr,
              "rho"=rho,"e"=e,"sd"=sd,"ar.model"=ar.model))
}
################################################################################


library(fda.usc)
load("influenza.rda")
nt<-53*52*2
nrep<-156
a1<-209+ 52
a2<-a1+nrep-10
nmodel<-12
flu2<-flu

# selection response variable (horizons n+1, to n+4)
ii1<-c(12,21,20,19)

tres <- flu$temp$data
tres[tres>10] <- 0
tres[flu$temp$data<=10] <- flu$temp$data[flu$temp$data<=10]-10

ff1 <- y~ratet13
ff2 <- y~temp
ff3 <- y~tres
ff4 <- y~irra 

ff5 <- y~ratet13 + temp
ff6 <- y~ratet13 + tres
ff7 <- y~ratet13 + irra
ff8 <- y~temp + irra
nmodel<-24
ahead<-nahead<-4
a1<-1
a2<-a1+128

iispace<-3500
#iispace<-0
indspace<-flu$df$ispace>iispace

indspace2<-sum(unique(flu$df$ispace)>iispace)

lev<-names(table(flu$df$ispace))
indi3<-flu$df$ispace<16000000

p1<-2
q1<-0
p2<-1
q2<-0
## High Time-consuming
levcomar<-names(table(flu$df$ispace[indspace]))
ncomar<-length(levcomar)
epidemic<-c(145:164+52,145:164+2*52) 
flu$irra$names<-list("main"= "RS" ,"xlab"=  "Day","ylab"=  "W/m2")

iresp <- 25 # donde se guarda la ytest
n.ahead<-4
p1 <- 1
p2 <- 1 
par.AR<-list("cor.AR"=list("order.max"=4))
par.ARMA1<-list("cor.ARMA"=list("p"=1))
par.ARMA2<-list("cor.ARMA"=list("p"=2))

################################################################################
# Figures
################################################################################
nt<-53*52*2
a1<-209+ 52
a2<-a1+nrep-10
nmodel<-12
## High Time-consuming
levcomar<-names(table(flu$df$ispace[indspace]))
#levcomar <- setdiff(levcomar,c(levcomar[23],"3207","3209", "1506"))
ncomar<-length(levcomar)
epidemic<-c(145:164+52,145:164+2*52) 

icomar<-2
nam.var<-c("Rate(w)","Temp(t)","Temp.thres(t)","SR(t)",
           "Rate(w),Temp(t)","Rate(w),Temp(t)",
           "Rate(w)Temp.thres(t)","Temp(t),SR(t)")
nam.mod<-c("FLM","GLS","iGLS")
ij<-1 #horizonete

j<-1
flu2<-flu
flu$df$y<-flu$df[,ii1[j]]

ind<-which(flu$df$itime>=(epidemic[1]+a1) & flu$df$itime<=616
           & flu$df$ispace  %in% levcomar)
length(ind)
flu2$df<-flu$df[ind,]
flu2$temp<-flu$temp[ind]
flu2$temt10<-flu$tempt10[ind]
flu2$ratet13<-flu$ratet13[ind]
flu2$temp.max<-flu$temp.max[ind]
flu2$temp.min<-flu$temp.min[ind]
flu2$vtemp<-flu$rtemp[ind]      
flu2$hum<-flu$hum[ind,8:14]
flu2$hum$rangeval<-c(8,14)
flu2$tempt10<-flu$tempt10[ind,]
flu2$tres<-flu$tres[ind,]
flu2$irra<-flu$irra[ind]
flu2$humt10<-flu$humt10[ind,]

res1<-fregre.gls(ff1,data=flu2,correlation=corARMA(p=p1,q=q1,form=~itime|ispace),method="ML")               
res2<-fregre.gls(ff2,data=flu2,correlation=corARMA(p=p1,q=q1,form=~itime|ispace),method="ML")           
res3<-fregre.gls(ff3,data=flu2,correlation=corARMA(p=p1,q=q1,form=~itime|ispace),method="ML")         
res4<-fregre.gls(ff4,data=flu2,correlation=corARMA(p=p1,q=q1,form=~itime|ispace),method="ML")          
res5<-fregre.gls(ff5,data=flu2,correlation=corARMA(p=p1,q=q1,form=~itime|ispace),method="ML")          
res6<-fregre.gls(ff6,data=flu2,correlation=corARMA(p=p1,q=q1,form=~itime|ispace),method="ML")          
res7<-fregre.gls(ff7,data=flu2,correlation=corARMA(p=p1,q=q1,form=~itime|ispace),method="ML")          
res8<-fregre.gls(ff8,data=flu2,correlation=corARMA(p=p1,q=q1,form=~itime|ispace),method="ML")          

add_legend <- function(...) {
  opar <- par(fig=c(0, 1, 0, 1), oma=c(1, 2,0, 0), 
              mar=c(0, 0, 0, 0), new=TRUE)
  on.exit(par(opar))
  plot(0, 0, type='n', bty='n', xaxt='n', yaxt='n')
  legend(...)
}
#  pdf(file = "S2_fig.pdf",width = 10.24, height =7.68, pointsize = 10)
windows(1000,700)
par(mfrow=c(1,2))
cols=c("blue","sky blue","red","dark red")

# Rate
covar<- "ratet13"
res <-res1
x<-flu2[[covar]]
a<-fdata(res$beta.l[[covar]],flu2[[covar]]$argval,flu2[[covar]]$rangeval)  
b1<-b<- +inprod.fdata(x,a) 
qq<-quantile(b,prob=c(.25,.5,.75,1))
ind1<-ifelse(b[,1]<qq[1],TRUE,FALSE)
ind2<-ifelse(b[,1]>=qq[1],TRUE,FALSE)
ind3<-ifelse(b[,1]>=qq[2],TRUE,FALSE)
ind4<-ifelse(b[,1]>=qq[3],TRUE,FALSE)
mn0<-expression(paste( beta[rate]))
ylab <- "Rate(w)"
ylab <- expression(Rate["s,n"](w))
mn2<-expression(paste(symbol("<"), list(Rate["s,n"](w), beta[Rate]),symbol(">")))
plot(c((func.mean(x[ind1,])),(func.mean(x[ind2,]))
       ,(func.mean(x[ind3,])),(func.mean(x[ind4,])))
     ,lwd=2,lty=1
     ,col=cols,cex=.9,
     main=mn2,xlab="Time w: 13 weeks   ",ylab=ylab)

# Temp
covar<- "temp"
res <-res2
x<-flu2[[covar]]
a<-fdata(res$beta.l[[covar]],flu2[[covar]]$argval,flu2[[covar]]$rangeval)  
b1<-b<- +inprod.fdata(x,a) 
qq<-quantile(b,prob=c(.25,.5,.75,1))
ind1<-ifelse(b[,1]<qq[1],TRUE,FALSE)
ind2<-ifelse(b[,1]>=qq[1],TRUE,FALSE)
ind3<-ifelse(b[,1]>=qq[2],TRUE,FALSE)
ind4<-ifelse(b[,1]>=qq[3],TRUE,FALSE)
mn0<-expression(paste( beta[rate]))
ylab <- expression(Temp["s,n"](t))
mn2<-expression(paste(symbol("<"), list(Temp["s,n"](t), beta[Temp]),symbol(">")))
plot(c((func.mean(x[ind1,])),(func.mean(x[ind2,]))
       ,(func.mean(x[ind3,])),(func.mean(x[ind4,])))
     ,lwd=2,lty=1
     ,col=cols,cex=.9,
     main=mn2,xlab="   Time t: 14 days",ylab=ylab)

leg <- c(expression(v[q[1]]), expression(v[q[2]]), expression(v[q[3]]) ,expression(v[q[4]]))
#legend(8,2500,inset=c(-0.2,0),col=cols,legend=leg,cex=.8,bty="n",lty=1,lwd=1)
add_legend("bottom", legend=leg,lty=1, #pch=20, 
           col=cols, lwd=2,
           horiz=TRUE, #◄bty='n',
           cex=0.95)
#dev.off()

################################################################################
################################################################################
# Figure 1     Time Series
flu4<-aggregate(flu2$df,list(flu2$df[,"itime"]),mean)
#png(file = "S1_fig.png")   
par(mfrow=c(4,1))
FluRate<-ts(exp(flu4[,"ratet0"]),2001,2011,53)  
Temperature<-ts(flu4[,"tmed"] ,2001,2011,53)
SolarRadiation<-ts(flu4[,"imed"] ,2001,2011,53)
RelativeHumidity<-ts(flu4[,"hmed"] ,2001,2011,53)
TemperatureThreshold<-ts(flu4[,"thold"] ,2001,2011,53)
aa<-cbind(FluRate,Temperature,SolarRadiation,RelativeHumidity)
plot(aa,main="",xlab="Years")
#dev.off()
################################################################################
################################################################################

################################################################################
################################################################################
# Pearson and distance correlation
################################################################################
################################################################################
#Upper diagonal matrix of Table 1: Pearson correlation (not shown in the paper)

A<-cor(flu2$df[,c(19,12,22,13,23,26,29)])   
################################################################################
#Lower diagonal matrix of Table 1: Distance correlation
################################################################################
# Distance computation for  Multivariate-Multivariate data
names(flu)
A1<-metric.lp(flu2$ratet13)
A2<-metric.lp(flu2$temp)
A3<-metric.lp(flu2$tres)
A4<-metric.lp(flu2$irra)
A5<-metric.lp(flu2$hum)
A6<-metric.dist(as.matrix(flu2$df$ratet0))
A7<-metric.dist(as.matrix(flu2$df$ratet1))
A8<-metric.dist(as.matrix(flu2$df$ratet2))
A9<-metric.dist(as.matrix(flu2$df$tmed))
A10<-metric.dist(as.matrix(flu2$df$thold))
A11<-metric.dist(as.matrix(flu2$df$imed))
A12<-metric.dist(as.matrix(flu2$df$hmed))
# Distance correlation
A<-cor(flu2$df[,c(21,12,22,13,23,26,29)])   

names(flu2$df[,c(21,12,22,13,23,26,29)])   
A[2,1]<-dcor.dist(A8,A7)
A[3,1]<-dcor.dist(A8,A6)
A[4,1]<-dcor.dist(A8,A9)
A[5,1]<-dcor.dist(A8,A10)
A[6,1]<-dcor.dist(A8,A11)
A[7,1]<-dcor.dist(A8,A12)
A[3,2]<-dcor.dist(A7,A6)
A[4,2]<-dcor.dist(A7,A9)
A[5,2]<-dcor.dist(A7,A10)
A[6,2]<-dcor.dist(A7,A11)
A[7,2]<-dcor.dist(A7,A12)
A[4,3]<-dcor.dist(A6,A9)
A[5,3]<-dcor.dist(A6,A10)
A[6,3]<-dcor.dist(A6,A11)
A[7,3]<-dcor.dist(A6,A12)
A[5,4]<-dcor.dist(A9,A10)
A[6,4]<-dcor.dist(A9,A11)
A[7,4]<-dcor.dist(A9,A12)
A[6,5]<-dcor.dist(A10,A11)
A[7,5]<-dcor.dist(A10,A12)
A[7,6]<-dcor.dist(A11,A12)
round(A,2)
################################################################################

################################################################################
B<-matrix(NA,5,12)
# Distance computation for Functional-Multivariate data
B[1,1]<-dcor.dist(A8,A1)
B[2,1]<-dcor.dist(A8,A2)
B[3,1]<-dcor.dist(A8,A3)
B[4,1]<-dcor.dist(A8,A4)
B[5,1]<-dcor.dist(A8,A5)

B[1,2]<-dcor.dist(A7,A1)
B[2,2]<-dcor.dist(A7,A2)
B[3,2]<-dcor.dist(A7,A3)
B[4,2]<-dcor.dist(A7,A4)
B[5,2]<-dcor.dist(A7,A5)

B[1,3]<-dcor.dist(A6,A1)
B[2,3]<-dcor.dist(A6,A2)
B[3,3]<-dcor.dist(A6,A3)
B[4,3]<-dcor.dist(A6,A4)
B[5,3]<-dcor.dist(A6,A5)

B[1,4]<-dcor.dist(A9,A1)
B[2,4]<-dcor.dist(A9,A2)
B[3,4]<-dcor.dist(A9,A3)
B[4,4]<-dcor.dist(A9,A4)
B[5,4]<-dcor.dist(A9,A5)

B[1,5]<-dcor.dist(A10,A1)
B[2,5]<-dcor.dist(A10,A2)
B[3,5]<-dcor.dist(A10,A3)
B[4,5]<-dcor.dist(A10,A4)
B[5,5]<-dcor.dist(A10,A5)

B[1,6]<-dcor.dist(A11,A1)
B[2,6]<-dcor.dist(A11,A2)
B[3,6]<-dcor.dist(A11,A3)
B[4,6]<-dcor.dist(A11,A4)
B[5,6]<-dcor.dist(A11,A5)

B[1,7]<-dcor.dist(A12,A1)
B[2,7]<-dcor.dist(A12,A2)
B[3,7]<-dcor.dist(A12,A3)
B[4,7]<-dcor.dist(A12,A4)
B[5,7]<-dcor.dist(A12,A5)

# Distance computation for Functional-Functional data
B[1,8]<- B[2,9]<- B[3,10]<- B[4,11]<- B[5,12]<-1
B[2,8]<-dcor.dist(A1,A2)
B[3,8]<-dcor.dist(A1,A3)
B[4,8]<-dcor.dist(A1,A4)
B[5,8]<-dcor.dist(A1,A5)

B[3,9]<-dcor.dist(A2,A3)
B[4,9]<-dcor.dist(A2,A4)
B[5,9]<-dcor.dist(A2,A5)

B[4,10]<-dcor.dist(A3,A4)
B[5,10]<-dcor.dist(A3,A5)
B[5,11]<-dcor.dist(A4,A5)

B[1,8:12]<-B[,8]
B[2,9:12]<-B[2:5,9]
B[3,10:12]<-B[3:5,10]
B[4,11:12]<-B[4:5,11]

rnames<-c("raten+2","raten+1","rate","Temp","Thold","Irra","Hum")
fnames<-c("rate(w)","Temp(t)","Thold(t)","Irra(t)","Hum(t)")

colnames(B)<-c(rnames,fnames)
rownames(B)<-fnames

# TABLE 6 PLOS paper
round(B[,c(8:12,2,1)],2)


##################################################################
##################################################################
# TABLE 7 PLOS paper 
rm(list=ls())
library(fda.usc)
################################################################################
load("influenza.rda")

nt<-53*52*2
nrep<-156
a1<-209+ 52
a2<-a1+nrep
nmodel<-12
flu2<-flu

# selection response variable (n+1, to n+5)
ii0<-c(12,21,20,19,18)
ii1<-c(12,21,20,19)
tres <- flu$temp$data
tres[tres>10] <- 0
tres[flu$temp$data<=10] <- flu$temp$data[flu$temp$data<=10]-10

ff1 <- y~ratet13
ff2 <- y~temp
ff3 <- y~tres
ff4 <- y~irra 

ff5 <- y~ratet13 + temp
ff6 <- y~ratet13 + tres
ff7 <- y~ratet13 + irra
ff8 <- y~temp + irra

nmodel<-24
ahead<-nahead<-4
a1<-209+ 52   
a2<-a1+53

a1<-209+ 26
a1<-1
a2<-a1+149

nrep<-500
indi<-1:nrep
iispace<-3500
#iispace<-0
indspace<-flu$df$ispace>iispace
ncomar<-10
indspace2<-sum(unique(flu$df$ispace)>iispace)
pred.res<-array(NA,dim=c(nahead,nrep,nmodel+1,ncomar)) #nmodel +1 (la y)
pred0<-pred<-array(NA,dim=c(nahead,nrep,nmodel))

lev<-names(table(flu$df$ispace))
indi3<-flu$df$ispace<16000000
nrep<-500
p1<-2
q1<-0

p2<-1
q2<-0


## High Time-consuming
levcomar<-names(table(flu$df$ispace[indspace]))
ncomar<-length(levcomar)
epidemic<-c(145:164+52,145:164+2*52) 
flu$irra$names<-list("main"= "RS" ,"xlab"=  "Day","ylab"=  "W/m2")
iresp <- 25 # donde se guarda la ytest
n.ahead<-4
# repetir para cor.ARMA(1,0) o ARMA(2,0)
p1 <- 1
p2 <- 1 
par.AR<-list("cor.AR"=list("order.max"=4))
par.ARMA1<-list("cor.ARMA"=list("p"=1))
par.ARMA2<-list("cor.ARMA"=list("p"=2))

#########################################
epidemic<-c(249:276)
#epidemic<-c(145:148) 
par.cor <- par.ARMA1
ctrl <- list("p"=1)
# estimacion del modelo p
p.est <- array(NA,dim=c(length(epidemic),ncomar,8))
source("influenza_prediction.R")
#save.image(file="fluExampleAR1.RData")

table6<-t(round(apply(pred[,epidemic,1:24],c(1,3),mean,na.rm=T),4))
table7<-cbind(table6[c(1:8),1],table6[c(9:16),1],
              table6[c(9:16)+8,1],table6[c(1:8),2],
              table6[c(9:16),2],table6[c(9:16)+8,2])
colnames(table7)<-c("FLM (t+1)","FiGLS (t+1)","FGLS (t+1)","FLM (t+2)","FiGLS (t+2)","FGLS (t+2)")
rownames(table7)<-c("Rate(w)","Temp(t)","Temp.thres(t)","SR(t)",
                    "Rate(w),Temp(t)","Rate(w),Temp(t)",
                    "Rate(w)Temp.thres(t)","Temp(t),SR(t)")
tabla1AR_1<-table7
#########################################
par.cor <- par.ARMA2
ctrl <- list("p"=2)
source("influenza_prediction.R")
table6<-t(round(apply(pred[,epidemic,1:24],c(1,3),mean,na.rm=T),4))
table7<-cbind(table6[c(1:8),1],table6[c(9:16),1],
              table6[c(9:16)+8,1],table6[c(1:8),2],
              table6[c(9:16),2],table6[c(9:16)+8,2])
colnames(table7)<-c("FLM (t+1)","FiGLS (t+1)","FGLS (t+1)","FLM (t+2)","FiGLS (t+2)","FGLS (t+2)")
rownames(table7)<-c("Rate(w)","Temp(t)","Temp.thres(t)","SR(t)",
                    "Rate(w),Temp(t)","Rate(w),Temp(t)",
                    "Rate(w)Temp.thres(t)","Temp(t),SR(t)")
tabla1AR_2<-table7
#save.image(file="fluExampleAR2.RData")
#########################################
par.cor <- par.AR
#ctrl <- list("order.max"=NULL)
ctrl <- list("order.max"=4)
source("influenza_prediction.R")
#save.image(file="fluExampleARp.RData")
table6<-t(round(apply(pred[,epidemic,1:24],c(1,3),mean,na.rm=T),4))
table7<-cbind(table6[c(1:8),1],table6[c(9:16),1],
              table6[c(9:16)+8,1],table6[c(1:8),2],
              table6[c(9:16),2],table6[c(9:16)+8,2])
colnames(table7)<-c("FLM (t+1)","FiGLS (t+1)","FGLS (t+1)","FLM (t+2)","FiGLS (t+2)","FGLS (t+2)")
rownames(table7)<-c("Rate(w)","Temp(t)","Temp.thres(t)","SR(t)",
                    "Rate(w),Temp(t)","Rate(w),Temp(t)",
                    "Rate(w)Temp.thres(t)","Temp(t),SR(t)")
tabla1AR_p<-table7
#save.image(file="fluExampleAR_1_2_p.RData") 
arp.est <- p.est
###############################################################################
############### t+1 ###############
table_t1<-cbind(tabla1AR_1[,1],tabla1AR_1[,3]
                ,tabla1AR_1[,2],tabla1AR_2[,2]
                ,tabla1AR_p[,2])
colnames(table_t1)<-c("FLM","FGLS-AR(1)","FiGLS-AR(1)",
                      "FiGLS-AR(2)","FiGLS-AR(p)")
rownames(table_t1)<-c("Rate(w)","Temp(t)","Temp.thres(t)","SR(t)",
                      "Rate(w),Temp(t)","Rate(w),Temp(t)",
                      "Rate(w)Temp.thres(t)","Temp(t),SR(t)")
round(table_t1,3)
###############################################################################
